# Supplementary material for: Smart Wearable Systems for the Remote Monitoring of Selected Vascular Disorders of the Lower Extremity: A Systematic Review
Source: Int J Environ Res Public Health. 2022 Nov 18;19(22):15231. doi: 10.3390/ijerph192215231 (PMC9690814; doi:10.3390/ijerph192215231)
Supplement: Supplementary file 1 [file ijerph-19-15231-s001.zip]

Archive with 1 entries (1 files):
- ijerph-1956437-supplementary.pdf
